# Supplementary material for: Raman Imaging—A Valuable Tool for Tracking Fatty Acid Metabolism—Normal and Cancer Human Colon Single-Cell Study
Source: Int J Mol Sci. 2024 Apr 19;25(8):4508. doi: 10.3390/ijms25084508 (PMC11050638; doi:10.3390/ijms25084508)
Supplement: Supplementary file 1 [file ijms-25-04508-s001.zip]

Archive with 1 entries (1 files):
- ijms-2961660-supplementary.pdf
